# Supplementary material for: Cattle immunized against the pathogenic l-α-glycerol-3-phosphate oxidase of Mycoplasma mycoides subs. mycoides fail to generate neutralizing antibodies and succumb to disease on challenge
Source: Vaccine. 2013 Oct 17;31(44):5020–5. doi: 10.1016/j.vaccine.2013.08.100 (PMC3989769; doi:10.1016/j.vaccine.2013.08.100)
Supplement: Supplementary file 1 [file mmc1.kml]

<?xml version="1.0" encoding="UTF-8"?>
<kml xmlns="http://www.opengis.net/kml/2.2" xmlns:gx="http://www.google.com/kml/ext/2.2" xmlns:kml="http://www.opengis.net/kml/2.2" xmlns:atom="http://www.w3.org/2005/Atom">
<Document>
	<name>VIDO-InterVac, University of Saskatchewan.kml</name>
	<open>1</open>
	<Style id="s_ylw-pushpin0">
		<IconStyle>
			<scale>1.1</scale>
			<Icon>
				<href>http://maps.google.com/mapfiles/kml/pushpin/ylw-pushpin.png</href>
			</Icon>
			<hotSpot x="20" y="2" xunits="pixels" yunits="pixels"/>
		</IconStyle>
	</Style>
	<Style id="s_ylw-pushpin_hl">
		<IconStyle>
			<scale>1.3</scale>
			<Icon>
				<href>http://maps.google.com/mapfiles/kml/pushpin/ylw-pushpin.png</href>
			</Icon>
			<hotSpot x="20" y="2" xunits="pixels" yunits="pixels"/>
		</IconStyle>
	</Style>
	<StyleMap id="m_ylw-pushpin0">
		<Pair>
			<key>normal</key>
			<styleUrl>#s_ylw-pushpin0</styleUrl>
		</Pair>
		<Pair>
			<key>highlight</key>
			<styleUrl>#s_ylw-pushpin_hl</styleUrl>
		</Pair>
	</StyleMap>
	<Placemark>
		<name>VIDO-InterVac, University of Saskatchewan</name>
		<LookAt>
			<longitude>-106.6260600002967</longitude>
			<latitude>52.13712000001219</latitude>
			<altitude>0</altitude>
			<heading>-2.342971508873506e-010</heading>
			<tilt>0</tilt>
			<range>1000.000033050266</range>
			<gx:altitudeMode>relativeToSeaFloor</gx:altitudeMode>
		</LookAt>
		<styleUrl>#m_ylw-pushpin0</styleUrl>
		<Point>
			<gx:drawOrder>1</gx:drawOrder>
			<coordinates>-106.6260600002967,52.13712000001219,0</coordinates>
		</Point>
	</Placemark>
</Document>
</kml>
